# Supplementary material for: Transcriptome Profiling of Leaf Elongation Zone under Drought in Contrasting Rice Cultivars
Source: PLoS One. 2013 Jan 23;8(1):e54537. doi: 10.1371/journal.pone.0054537 (PMC3553057; doi:10.1371/journal.pone.0054537)
Supplement: Table S1 — Gene ontology category enrichment of up and down-regulated genes and expression level polymorphisms. (XLS) [file pone.0054537.s001.xls]

## Sheet: UP
IR64 UP FTSW 1 to FTSW 0.5
	GO	Def	unadjusted p	BH-adjusted p	num. sig. genes in GO	num. sig. genes	num. genes in GO cat.	num. genes total
1	GO:0006950	response to stress	1.6e-11	3.3e-08	16	142	152	15164
IR64 UP FTSW 1 to FTSW 0.2
	GO	Def	unadjusted p	BH-adjusted p	num. sig. genes in GO	num. sig. genes	num. genes in GO cat.	num. genes total
1	GO:0006950	response to stress	9.3e-14	2e-10	44	1113	124	14193
2	GO:0009415	response to water	4.2e-06	0.0018	6	1151	2	14315
3	GO:0003824	catalytic activity	5.2e-06	0.0018	168	989	1455	12862
4	GO:0003700	transcription factor activity	1.8e-05	0.0048	61	1096	411	13906
5	GO:0043565	sequence-specific DNA binding	6.6e-06	0.002	51	1106	308	14009
6	GO:0046872	metal ion binding	3.8e-08	4e-05	156	1001	1215	13102
7	GO:0004722	protein serine/threonine phosphatase activity	2.9e-06	0.0015	14	1143	31	14286
8	GO:0006470	protein amino acid dephosphorylation	0.00012	0.028	15	1142	53	14264
9	GO:0008287	protein serine/threonine phosphatase complex	2.2e-06	0.0015	14	1143	30	14287
10	GO:0016564	transcription repressor activity	0.00042	0.081	7	1150	13	14304
11	GO:0009813	flavonoid biosynthetic process	0.00023	0.048	5	1152	4	14313
IR64 UP FTSW 0.5 to FTSW 0.2
	GO	Def	unadjusted p	BH-adjusted p	num. sig. genes in GO	num. sig. genes	num. genes in GO cat.	num. genes total
1	GO:0006950	response to stress	2.8e-07	3e-04	21	507	147	14799
2	GO:0009415	response to water	4.1e-08	8.6e-05	6	522	2	14944
3	GO:0003824	catalytic activity	3.6e-05	0.013	85	443	1538	13408
4	GO:0004722	protein serine/threonine phosphatase activity	2.1e-06	0.0011	10	518	35	14911
5	GO:0006470	protein amino acid dephosphorylation	1.7e-05	0.0073	11	517	57	14889
6	GO:0008287	protein serine/threonine phosphatase complex	1.7e-06	0.0011	10	518	34	14912
Moroberekan UP FTSW 1 to FTSW 0.5
	GO	Def	unadjusted p	BH-adjusted p	num. sig. genes in GO	num. sig. genes	num. genes in GO cat.	num. genes total
1	GO:0031072	heat shock protein binding	8.3e-05	0.088	10	258	119	15087
2	GO:0006950	response to stress	1.2e-11	2.5e-08	20	248	148	15058
Moroberekan UP FTSW 1 to FTSW 0.2
	GO	Def	unadjusted p	BH-adjusted p	num. sig. genes in GO	num. sig. genes	num. genes in GO cat.	num. genes total
1	GO:0003677	DNA binding	1.9e-05	0.0056	199	1213	1458	12604
2	GO:0008270	zinc ion binding	9.1e-08	9.6e-05	177	1235	1153	12909
3	GO:0031072	heat shock protein binding	0.00023	0.045	25	1387	104	13958
4	GO:0006950	response to stress	1e-09	2.1e-06	42	1370	126	13936
5	GO:0009415	response to water	1.4e-05	0.0048	6	1406	2	14060
6	GO:0005634	nucleus	8e-05	0.019	192	1220	1437	12625
7	GO:0004722	protein serine/threonine phosphatase activity	1.1e-06	0.00056	16	1396	29	14033
8	GO:0006470	protein amino acid dephosphorylation	6.7e-06	0.0028	19	1393	49	14013
9	GO:0008287	protein serine/threonine phosphatase complex	7.5e-07	0.00053	16	1396	28	14034
10	GO:0003676	nucleic acid binding	0.00042	0.074	157	1255	1178	12884
11	GO:0006281	DNA repair	1e-04	0.022	20	1392	68	13994
12	GO:0051085	chaperone mediated protein folding requiring cofactor	6.9e-05	0.018	4	1408	0	14062
Moroberekan UP FTSW 0.5 to FTSW 0.2
	GO	Def	unadjusted p	BH-adjusted p	num. sig. genes in GO	num. sig. genes	num. genes in GO cat.	num. genes total
1	GO:0003677	DNA binding	6.6e-05	0.02	150	889	1507	12928
2	GO:0006950	response to stress	2e-05	0.0094	27	1012	141	14294
3	GO:0003700	transcription factor activity	2.2e-05	0.0094	56	983	416	14019
4	GO:0006355	regulation of transcription, DNA-dependent	0.00029	0.078	75	964	673	13762
5	GO:0004722	protein serine/threonine phosphatase activity	8.1e-07	0.00086	14	1025	31	14404
6	GO:0006470	protein amino acid dephosphorylation	3.5e-05	0.012	15	1024	53	14382
7	GO:0008287	protein serine/threonine phosphatase complex	5.9e-07	0.00086	14	1025	30	14405
8	GO:0006281	DNA repair	1.8e-05	0.0094	18	1021	70	14365
INTERSECT IR64 and Moroberekan, up, FTSW 1-0.5
	GO	Def	unadjusted p	BH-adjusted p	num. sig. genes in GO	num. sig. genes	num. genes in GO cat.	num. genes total
1	GO:0006950	response to stress	4.6e-12	9.8e-09	11	39	157	15267
2	GO:0051085	chaperone mediated protein folding requiring cofactor	6.1e-05	0.065	2	48	2	15422
INTERSECT IR64 and Moroberekan, up, FTSW 1-0.2
	GO	Def	unadjusted p	BH-adjusted p	num. sig. genes in GO	num. sig. genes	num. genes in GO cat.	num. genes total
1	GO:0006950	response to stress	1.7e-15	3.7e-12	33	534	135	14772
2	GO:0009415	response to water	6.2e-08	6.6e-05	6	561	2	14905
3	GO:0003700	transcription factor activity	6.3e-05	0.019	35	532	437	14470
4	GO:0043565	sequence-specific DNA binding	6e-05	0.019	29	538	330	14577
5	GO:0004722	protein serine/threonine phosphatase activity	4e-06	0.0021	10	557	35	14872
6	GO:0006470	protein amino acid dephosphorylation	3.3e-05	0.014	11	556	57	14850
7	GO:0008287	protein serine/threonine phosphatase complex	3.2e-06	0.0021	10	557	34	14873
8	GO:0051085	chaperone mediated protein folding requiring cofactor	0.00019	0.05	3	564	1	14906
INTERSECT IR64 and Moroberekan, up, FTSW 0.5-0.2
	GO	Def	unadjusted p	BH-adjusted p	num. sig. genes in GO	num. sig. genes	num. genes in GO cat.	num. genes total
1	GO:0006950	response to stress	5e-07	0.00062	17	349	151	14957
2	GO:0009415	response to water	2e-05	0.011	4	362	4	15104
3	GO:0004722	protein serine/threonine phosphatase activity	8.8e-07	0.00062	9	357	36	15072
4	GO:0006470	protein amino acid dephosphorylation	3e-05	0.013	9	357	59	15049
5	GO:0008287	protein serine/threonine phosphatase complex	7.2e-07	0.00062	9	357	35	15073

## Sheet: Down
IR64 DOWN FTSW 1 to FTSW 0.5
	GO	Def	unadjusted p	BH-adjusted p	num. sig. genes in GO	num. sig. genes	num. genes in GO cat.	num. genes total
1	GO:0048511	rhythmic process	2.5e-07	0.00053	4	118	4	15348
2	GO:0009228	thiamin biosynthetic process	2.6e-05	0.028	3	119	5	15347
IR64 DOWN FTSW 1 to FTSW 0.2
	GO	Def	unadjusted p	BH-adjusted p	num. sig. genes in GO	num. sig. genes	num. genes in GO cat.	num. genes total
1	GO:0006810	transport	0.00018	0.015	157	2474	552	12291
2	GO:0016021	integral to membrane	4.9e-06	0.00069	398	2233	1530	11313
3	GO:0016192	vesicle-mediated transport	0.00033	0.023	31	2600	68	12775
4	GO:0008565	protein transporter activity	1.2e-06	0.00029	25	2606	31	12812
5	GO:0005783	endoplasmic reticulum	7.8e-07	0.00021	39	2592	67	12776
6	GO:0006412	translation	9.1e-10	6.5e-07	146	2485	389	12454
7	GO:0003735	structural constituent of ribosome	1.7e-05	0.0019	101	2530	300	12543
8	GO:0005840	ribosome	3.7e-06	0.00059	109	2522	317	12526
9	GO:0005737	cytoplasm	2e-13	2.1e-10	165	2466	401	12442
10	GO:0004747	ribokinase activity	0.0015	0.07	7	2624	5	12838
11	GO:0006014	D-ribose metabolic process	0.0015	0.07	7	2624	5	12838
12	GO:0015031	protein transport	3.4e-09	1.8e-06	69	2562	135	12708
13	GO:0005525	GTP binding	0.00029	0.022	62	2569	177	12666
14	GO:0007264	small GTPase mediated signal transduction	0.00014	0.012	32	2599	67	12776
15	GO:0006886	intracellular protein transport	6.9e-15	1.5e-11	79	2552	117	12726
16	GO:0016020	membrane	3.9e-06	0.00059	365	2266	1381	11462
17	GO:0003924	GTPase activity	0.00031	0.022	38	2593	91	12752
18	GO:0015986	ATP synthesis coupled proton transport	6.1e-05	0.0059	22	2609	34	12809
19	GO:0005743	mitochondrial inner membrane	0.00061	0.036	27	2604	58	12785
20	GO:0006096	glycolysis	0.001	0.052	31	2600	74	12769
21	GO:0007165	signal transduction	0.00015	0.013	49	2582	125	12718
22	GO:0004812	aminoacyl-tRNA ligase activity	4.1e-07	0.00012	34	2597	51	12792
23	GO:0006418	tRNA aminoacylation for protein translation	3.7e-06	0.00059	30	2601	47	12796
24	GO:0006913	nucleocytoplasmic transport	2.2e-05	0.0024	22	2609	31	12812
25	GO:0006888	ER to Golgi vesicle-mediated transport	4.3e-05	0.0044	9	2622	4	12839
26	GO:0015078	hydrogen ion transmembrane transporter activity	3.1e-07	0.00011	19	2612	15	12828
27	GO:0033177	proton-transporting two-sector ATPase complex, proton-transporting domain	5.3e-06	7e-04	8	2623	1	12842
28	GO:0033179	proton-transporting V-type ATPase, V0 domain	3e-04	0.022	7	2624	3	12840
29	GO:0030117	membrane coat	1.1e-05	0.0013	14	2617	11	12832
30	GO:0006506	GPI anchor biosynthetic process	3.4e-06	0.00059	10	2621	3	12840
31	GO:0006614	SRP-dependent cotranslational protein targeting to membrane	0.00078	0.042	8	2623	6	12837
32	GO:0008312	7S RNA binding	0.00071	0.04	7	2624	4	12839
33	GO:0048500	signal recognition particle	0.00071	0.04	7	2624	4	12839
34	GO:0030131	clathrin adaptor complex	0.00012	0.011	10	2621	7	12836
35	GO:0030529	ribonucleoprotein complex	1.4e-08	6e-06	67	2564	135	12708
36	GO:0005643	nuclear pore	0.00044	0.029	13	2618	16	12827
37	GO:0008134	transcription factor binding	0.00024	0.019	14	2617	17	12826
38	GO:0000059	protein import into nucleus, docking	2.3e-06	5e-04	11	2620	4	12839
39	GO:0043234	protein complex	0.0016	0.076	24	2607	53	12790
40	GO:0005789	endoplasmic reticulum membrane	8.8e-06	0.0011	12	2619	7	12836
41	GO:0006779	porphyrin biosynthetic process	0.0014	0.07	8	2623	7	12836
42	GO:0006626	protein targeting to mitochondrion	0.00049	0.03	6	2625	2	12841
43	GO:0042719	mitochondrial intermembrane space protein transporter complex	0.00049	0.03	6	2625	2	12841
44	GO:0045039	protein import into mitochondrial inner membrane	0.00049	0.03	6	2625	2	12841
45	GO:0000036	acyl carrier activity	0.00078	0.042	8	2623	6	12837
IR64 DOWN FTSW 0.5 to FTSW 0.2
	GO	Def	unadjusted p	BH-adjusted p	num. sig. genes in GO	num. sig. genes	num. genes in GO cat.	num. genes total
1	GO:0016021	integral to membrane	0.00011	0.032	182	947	1746	12599
2	GO:0008565	protein transporter activity	0.00015	0.04	13	1116	43	14302
3	GO:0015031	protein transport	1.7e-06	0.0012	35	1094	169	14176
4	GO:0006886	intracellular protein transport	2.2e-07	0.00024	36	1093	160	14185
5	GO:0016020	membrane	9e-08	0.00019	184	945	1562	12783
6	GO:0015078	hydrogen ion transmembrane transporter activity	1.8e-05	0.0094	11	1118	23	14322
7	GO:0033177	proton-transporting two-sector ATPase complex	proton-transporting domain	2e-04	0.047	5	1124	4	14341
8	GO:0033179	proton-transporting V-type ATPase	V0 domain	2.4e-05	0.01	6	1123	4	14341
9	GO:0030117	membrane coat	4e-05	0.014	9	1120	16	14329
10	GO:0005789	endoplasmic reticulum membrane	0.00025	0.053	7	1122	12	14333
Moroberekan DOWN FTSW 1 to FTSW 0.5
	GO	Def	unadjusted p	BH-adjusted p	num. sig. genes in GO	num. sig. genes	num. genes in GO cat.	num. genes total
1	GO:0005975	carbohydrate metabolic process	3.1e-05	0.0059	35	506	443	14490
3	GO:0008152	metabolic process	0.0012	0.098	74	467	1416	13517
4	GO:0016491	oxidoreductase activity	2.1e-08	2.6e-05	77	464	1073	13860
5	GO:0055114	oxidation reduction	2e-07	8.3e-05	60	481	796	14137
6	GO:0046872	metal ion binding	8e-04	0.07	70	471	1301	13632
7	GO:0006629	lipid metabolic process	1.3e-05	0.0034	22	519	202	14731
9	GO:0005506	iron ion binding	8.4e-07	3e-04	45	496	547	14386
10	GO:0009055	electron carrier activity	0.00024	0.028	42	499	636	14297
11	GO:0020037	heme binding	2.4e-05	0.0056	33	508	400	14533
12	GO:0004497	monooxygenase activity	0.00054	0.055	22	519	267	14666
13	GO:0004601	peroxidase activity	5e-04	0.053	15	526	145	14788
14	GO:0006979	response to oxidative stress	0.00039	0.044	14	527	126	14807
15	GO:0005507	copper ion binding	0.00067	0.062	11	530	88	14845
16	GO:0004568	chitinase activity	5.7e-08	3e-05	10	531	21	14912
17	GO:0006032	chitin catabolic process	4e-08	2.8e-05	10	531	20	14913
18	GO:0008289	lipid binding	0.00066	0.062	7	534	36	14897
19	GO:0006869	lipid transport	3.3e-05	0.0059	11	530	60	14873
20	GO:0043169	cation binding	0.00016	0.022	18	523	176	14757
21	GO:0016998	cell wall macromolecule catabolic process	0.00021	0.026	7	534	29	14904
22	GO:0008471	laccase activity	0.00016	0.022	5	536	11	14922
23	GO:0046274	lignin catabolic process	0.00016	0.022	5	536	11	14922
24	GO:0016872	intramolecular lyase activity	0.0013	0.098	3	538	4	14929
25	GO:0042398	cellular amino acid derivative biosynthetic process	0.0013	0.098	3	538	4	14929
26	GO:0009607	response to biotic stimulus	3.3e-05	0.0059	5	536	7	14926
27	GO:0009813	flavonoid biosynthetic process	5.8e-06	0.0017	5	536	4	14929
28	GO:0045430	chalcone isomerase activity	0.0013	0.098	3	538	4	14929
29	GO:0016210	naringenin-chalcone synthase activity	0.0012	0.098	2	539	0	14933
Moroberekan DOWN FTSW 1 to FTSW 0.2
	GO	Def	unadjusted p	BH-adjusted p	num. sig. genes in GO	num. sig. genes	num. genes in GO cat.	num. genes total
1	GO:0006810	transport	0.00058	0.032	157	2540	552	12225
2	GO:0016021	integral to membrane	2.7e-06	0.00094	409	2288	1519	11258
3	GO:0016192	vesicle-mediated transport	0.00052	0.03	31	2666	68	12709
4	GO:0005975	carbohydrate metabolic process	3e-05	0.0041	118	2579	360	12417
5	GO:0004553	hydrolase activity	hydrolyzing O-glycosyl compounds	0.00028	0.018	71	2626	204
6	GO:0008152	metabolic process	5.8e-05	0.0065	315	2382	1175	11602
7	GO:0005783	endoplasmic reticulum	7.1e-05	0.0076	35	2662	71	12706
8	GO:0006412	translation	6.5e-06	0.0017	133	2564	402	12375
9	GO:0003824	catalytic activity	0.00014	0.011	337	2360	1286	11491
10	GO:0005737	cytoplasm	1.1e-06	0.00048	143	2554	423	12354
11	GO:0015031	protein transport	3.9e-09	4.1e-06	70	2627	134	12643
12	GO:0005525	GTP binding	0.00057	0.032	62	2635	177	12600
13	GO:0007264	small GTPase mediated signal transduction	0.00022	0.015	32	2665	67	12710
14	GO:0006886	intracellular protein transport	2.5e-11	5.2e-08	73	2624	123	12654
15	GO:0016020	membrane	2.3e-07	0.00012	382	2315	1364	11413
16	GO:0016740	transferase activity	0.00064	0.034	226	2471	842	11935
17	GO:0003924	GTPase activity	4.9e-05	0.0058	41	2656	88	12689
18	GO:0015986	ATP synthesis coupled proton transport	7.6e-06	0.0018	24	2673	32	12745
19	GO:0009536	plastid	0.0011	0.051	57	2640	164	12613
20	GO:0016787	hydrolase activity	0.0018	0.079	209	2488	790	11987
21	GO:0006096	glycolysis	0.00072	0.037	32	2665	73	12704
22	GO:0004812	aminoacyl-tRNA ligase activity	2.1e-05	0.0032	31	2666	54	12723
23	GO:0006418	tRNA aminoacylation for protein translation	1.9e-05	0.0031	29	2668	48	12729
24	GO:0006913	nucleocytoplasmic transport	3.3e-05	0.0041	22	2675	31	12746
25	GO:0017153	sodium:dicarboxylate symporter activity	0.00013	0.011	23	2674	38	12739
26	GO:0006835	dicarboxylic acid transport	0.00013	0.011	23	2674	38	12739
27	GO:0005794	Golgi apparatus	0.00031	0.02	27	2670	53	12724
28	GO:0004568	chitinase activity	0.00031	0.02	14	2683	17	12760
29	GO:0006032	chitin catabolic process	2e-04	0.014	14	2683	16	12761
30	GO:0015078	hydrogen ion transmembrane transporter activity	7.1e-08	5e-05	20	2677	14	12763
31	GO:0033177	proton-transporting two-sector ATPase complex	proton-transporting domain	6.4e-06	0.0017	8	2689	1
32	GO:0033179	proton-transporting V-type ATPase	V0 domain	0.00036	0.022	7	2690	3
33	GO:0004185	serine-type carboxypeptidase activity	0.00074	0.038	18	2679	30	12747
34	GO:0009289	pilus	0.00013	0.011	7	2690	2	12775
35	GO:0030117	membrane coat	1.5e-05	0.0029	14	2683	11	12766
36	GO:0006869	lipid transport	0.0016	0.071	23	2674	48	12729
37	GO:0008643	carbohydrate transport	0.0017	0.075	13	2684	19	12758
38	GO:0030131	clathrin adaptor complex	0.00015	0.012	10	2687	7	12770
39	GO:0008233	peptidase activity	9.5e-05	0.0096	74	2623	206	12571
40	GO:0008134	transcription factor binding	1.5e-05	0.0029	16	2681	15	12762
41	GO:0005886	plasma membrane	1.9e-05	0.0031	23	2674	32	12745
42	GO:0004180	carboxypeptidase activity	0.0012	0.055	13	2684	18	12759
43	GO:0051258	protein polymerization	0.00051	0.03	10	2687	9	12768
44	GO:0009507	chloroplast	0.00012	0.011	45	2652	106	12671
45	GO:0006434	seryl-tRNA aminoacylation	0.00092	0.044	4	2693	0	12777
46	GO:0033180	proton-transporting V-type ATPase	V1 domain	0.00017	0.012	6	2691	1
47	GO:0006779	porphyrin biosynthetic process	3.3e-05	0.0041	10	2687	5	12772
48	GO:0005787	signal peptidase complex	0.00092	0.044	4	2693	0	12777
49	GO:0006564	L-serine biosynthetic process	0.00016	0.012	5	2692	0	12777
Moroberekan DOWN FTSW 0.5 to FTSW 0.2
	GO	Def	unadjusted p	BH-adjusted p	num. sig. genes in GO	num. sig. genes	num. genes in GO cat.	num. genes total
1	GO:0006810	transport	6.1e-05	0.0051	148	2252	561	12513
2	GO:0016021	integral to membrane	3.8e-07	7.3e-05	375	2025	1553	11521
3	GO:0016192	vesicle-mediated transport	9.2e-07	0.00015	35	2365	64	13010
4	GO:0008565	protein transporter activity	0.00051	0.029	19	2381	37	13037
5	GO:0005783	endoplasmic reticulum	2.1e-07	5.6e-05	38	2362	68	13006
6	GO:0006412	translation	8.8e-08	2.7e-05	129	2271	406	12668
7	GO:0003735	structural constituent of ribosome	3e-06	0.00037	97	2303	304	12770
8	GO:0005622	intracellular	0.0018	0.079	193	2207	833	12241
9	GO:0005840	ribosome	4.9e-06	0.00047	101	2299	325	12749
10	GO:0005737	cytoplasm	2.6e-12	1.8e-09	151	2249	415	12659
11	GO:0015031	protein transport	2.3e-13	2.4e-10	74	2326	130	12944
12	GO:0005525	GTP binding	4.2e-08	1.8e-05	70	2330	169	12905
13	GO:0007264	small GTPase mediated signal transduction	9.2e-07	0.00015	35	2365	64	13010
14	GO:0006886	intracellular protein transport	1.4e-19	2.9e-16	83	2317	113	12961
15	GO:0016020	membrane	2.5e-07	5.6e-05	345	2055	1401	11673
16	GO:0008652	cellular amino acid biosynthetic process	0.0022	0.086	16	2384	33	13041
17	GO:0003924	GTPase activity	1.4e-08	7.5e-06	46	2354	83	12991
18	GO:0015986	ATP synthesis coupled proton transport	3.7e-06	4e-04	23	2377	33	13041
19	GO:0005746	mitochondrial respiratory chain	0.00058	0.031	4	2396	0	13074
21	GO:0005743	mitochondrial inner membrane	0.00034	0.021	26	2374	59	13015
22	GO:0006096	glycolysis	8.2e-05	0.0067	32	2368	73	13001
23	GO:0004743	pyruvate kinase activity	0.0017	0.074	6	2394	4	13070
24	GO:0006486	protein amino acid glycosylation	0.00079	0.041	15	2385	26	13048
25	GO:0007165	signal transduction	2.7e-06	0.00036	51	2349	123	12951
26	GO:0006913	nucleocytoplasmic transport	2.6e-07	5.6e-05	24	2376	29	13045
27	GO:0005794	Golgi apparatus	4.4e-06	0.00044	29	2371	51	13023
28	GO:0006888	ER to Golgi vesicle-mediated transport	2e-04	0.013	8	2392	5	13069
29	GO:0015078	hydrogen ion transmembrane transporter activity	6.9e-08	2.4e-05	19	2381	15	13059
33	GO:0030117	membrane coat	3.7e-06	4e-04	14	2386	11	13063
34	GO:0006506	GPI anchor biosynthetic process	2e-04	0.013	8	2392	5	13069
35	GO:0030131	clathrin adaptor complex	5.4e-05	0.0047	10	2390	7	13067
36	GO:0030529	ribonucleoprotein complex	2.7e-05	0.0025	54	2346	148	12926
37	GO:0008134	transcription factor binding	3.1e-06	0.00037	16	2384	15	13059
38	GO:0043234	protein complex	1.8e-06	0.00027	29	2371	48	13026
39	GO:0051258	protein polymerization	0.0011	0.053	9	2391	10	13064
40	GO:0005829	cytosol	0.00032	0.02	22	2378	45	13029
41	GO:0004129	cytochrome-c oxidase activity	0.00082	0.042	7	2393	5	13069
42	GO:0005789	endoplasmic reticulum membrane	0.00019	0.013	10	2390	9	13065
43	GO:0008831	dTDP-4-dehydrorhamnose reductase activity	0.00016	0.012	11	2389	11	13063
44	GO:0045226	extracellular polysaccharide biosynthetic process	0.00016	0.012	11	2389	11	13063
46	GO:0004298	threonine-type endopeptidase activity	0.0013	0.062	10	2390	13	13061
47	GO:0005839	proteasome core complex	0.0019	0.081	10	2390	14	13060
48	GO:0051603	proteolysis involved in cellular protein catabolic process	0.0019	0.081	10	2390	14	13060
49	GO:0006465	signal peptide processing	0.00076	0.04	6	2394	3	13071
50	GO:0005787	signal peptidase complex	0.00058	0.031	4	2396	0	13074
52	GO:0000036	acyl carrier activity	0.00041	0.024	8	2392	6	13068
53	GO:0006564	L-serine biosynthetic process	8.9e-05	0.007	5	2395	0	13074
INTERSECT IR64 and Moroberekan, down, FTSW 1-0.5
	GO	Def	unadjusted p	BH-adjusted p	num. sig. genes in GO	num. sig. genes	num. genes in GO cat.	num. genes total
1	GO:0000156	two-component response regulator activity	4.6e-05	0.048	3	28	32	15411
2	GO:0000160	two-component signal transduction system (phosphorelay)	7.4e-05	0.052	3	28	38	15405
3	GO:0048511	rhythmic process	4e-07	0.00086	3	28	5	15438
4	GO:0009228	thiamin biosynthetic process	0.00011	0.057	2	29	6	15437
INTERSECT IR64 and Moroberekan, down, FTSW 1-0.2
	GO	Def	unadjusted p	BH-adjusted p	num. sig. genes in GO	num. sig. genes	num. genes in GO cat.	num. genes total
1	GO:0006810	transport	0.00049	0.031	101	1498	608	13267
2	GO:0016021	integral to membrane	0.00062	0.036	241	1358	1687	12188
3	GO:0016192	vesicle-mediated transport	0.00015	0.011	23	1576	76	13799
4	GO:0008565	protein transporter activity	0.00012	0.0099	16	1583	40	13835
5	GO:0005783	endoplasmic reticulum	6.9e-06	0.00082	27	1572	79	13796
6	GO:0006412	translation	5.2e-10	3.6e-07	102	1497	433	13442
7	GO:0003735	structural constituent of ribosome	3.9e-06	0.00059	71	1528	330	13545
8	GO:0005622	intracellular	0.00021	0.015	141	1458	885	12990
9	GO:0005840	ribosome	2.6e-06	5e-04	75	1524	351	13524
10	GO:0006457	protein folding	0.002	0.09	35	1564	170	13705
11	GO:0005737	cytoplasm	6.8e-10	3.6e-07	106	1493	460	13415
12	GO:0019001	guanyl nucleotide binding	0.00095	0.052	7	1592	10	13865
13	GO:0015031	protein transport	1.5e-10	1.6e-07	53	1546	151	13724
14	GO:0005525	GTP binding	4.7e-06	0.00067	48	1551	191	13684
15	GO:0007264	small GTPase mediated signal transduction	1.7e-06	0.00043	27	1572	72	13803
16	GO:0006886	intracellular protein transport	1.1e-17	2.3e-14	64	1535	132	13743
17	GO:0016020	membrane	0.00054	0.032	221	1378	1525	12350
18	GO:0005198	structural molecule activity	0.0012	0.061	36	1563	171	13704
19	GO:0003924	GTPase activity	1.9e-06	0.00043	32	1567	97	13778
20	GO:0015986	ATP synthesis coupled proton transport	1.7e-06	0.00043	19	1580	37	13838
21	GO:0006096	glycolysis	1.8e-05	0.0017	26	1573	79	13796
22	GO:0004743	pyruvate kinase activity	0.0019	0.087	5	1594	5	13870
23	GO:0007165	signal transduction	0.00019	0.014	34	1565	140	13735
24	GO:0004812	aminoacyl-tRNA ligase activity	3.2e-06	0.00053	24	1575	61	13814
25	GO:0006418	tRNA aminoacylation for protein translation	6.7e-06	0.00082	22	1577	55	13820
26	GO:0006913	nucleocytoplasmic transport	3.1e-06	0.00053	18	1581	35	13840
27	GO:0005794	Golgi apparatus	0.00014	0.011	20	1579	60	13815
28	GO:0006888	ER to Golgi vesicle-mediated transport	0.00012	0.0099	7	1592	6	13869
29	GO:0015078	hydrogen ion transmembrane transporter activity	6.7e-09	2.9e-06	17	1582	17	13858
32	GO:0030117	membrane coat	2e-06	0.00043	12	1587	13	13862
33	GO:0008643	carbohydrate transport	0.001	0.055	10	1589	22	13853
34	GO:0006506	GPI anchor biosynthetic process	0.00012	0.0099	7	1592	6	13869
35	GO:0030131	clathrin adaptor complex	1.5e-05	0.0016	9	1590	8	13867
36	GO:0008233	peptidase activity	0.0018	0.087	45	1554	235	13640
37	GO:0030529	ribonucleoprotein complex	1.7e-05	0.0017	41	1558	161	13714
38	GO:0008134	transcription factor binding	5e-06	0.00067	13	1586	18	13857
39	GO:0051258	protein polymerization	0.00034	0.022	8	1591	11	13864
40	GO:0006783	heme biosynthetic process	0.00052	0.032	4	1595	1	13874
41	GO:0005789	endoplasmic reticulum membrane	0.00034	0.022	8	1591	11	13864
42	GO:0006779	porphyrin biosynthetic process	4.2e-05	0.0039	8	1591	7	13868
43	GO:0004821	histidine-tRNA ligase activity	0.0011	0.056	3	1596	0	13875
44	GO:0006427	histidyl-tRNA aminoacylation	0.0011	0.056	3	1596	0	13875
46	GO:0019867	outer membrane	0.0019	0.087	5	1594	5	13870
47	GO:0006564	L-serine biosynthetic process	0.00052	0.032	4	1595	1	13874
INTERSECT IR64 and Moroberekan, down, FTSW 0.5-0.2
	GO	Def	unadjusted p	BH-adjusted p	num. sig. genes in GO	num. sig. genes	num. genes in GO cat.	num. genes total
1	GO:0006810	transport	0.00058	0.094	66	893	643	13872
2	GO:0016021	integral to membrane	5e-05	0.018	160	799	1768	12747
3	GO:0008565	protein transporter activity	0.00013	0.028	12	947	44	14471
4	GO:0005783	endoplasmic reticulum	8e-04	0.099	16	943	90	14425
5	GO:0005737	cytoplasm	0.00035	0.067	56	903	510	14005
6	GO:0015031	protein transport	3.6e-07	0.00038	33	926	171	14344
7	GO:0006886	intracellular protein transport	1.2e-08	2.6e-05	35	924	161	14354
8	GO:0016020	membrane	1.7e-06	0.0012	155	804	1591	12924
9	GO:0015986	ATP synthesis coupled proton transport	0.00013	0.028	12	947	44	14471
10	GO:0006096	glycolysis	0.00072	0.099	16	943	89	14426
11	GO:0015078	hydrogen ion transmembrane transporter activity	3.7e-06	0.002	11	948	23	14492
14	GO:0030117	membrane coat	8.9e-05	0.025	8	951	17	14498
15	GO:0030131	clathrin adaptor complex	0.00038	0.067	6	953	11	14504
16	GO:0007010	cytoskeleton organization	0.00075	0.099	6	953	13	14502
17	GO:0005789	endoplasmic reticulum membrane	0.00075	0.099	6	953	13	14502

## Sheet: Expression Level Polymorphisms
FTSW 1 IR64 > Moroberekan
NONE
FTSW 0.5 IR64 > Moroberekan
	GO	Def	unadjusted p	BH-adjusted p	num. sig. genes in GO	num. sig. genes	num. genes in GO cat.	num. genes total
1	GO:0016021	integral to membrane	0.00069	0.087	286	1650	1642	11896
2	GO:0016491	oxidoreductase activity	9.4e-05	0.02	186	1750	964	12574
3	GO:0055114	oxidation reduction	3.3e-06	0.0012	152	1784	704	12834
4	GO:0016020	membrane	6e-04	0.08	262	1674	1484	12054
5	GO:0006629	lipid metabolic process	0.00012	0.022	48	1888	176	13362
6	GO:0016788	hydrolase activity, acting on ester bonds	2.5e-06	0.001	36	1900	94	13444
7	GO:0004601	peroxidase activity	0.00014	0.024	37	1899	123	13415
8	GO:0009536	plastid	1.3e-10	1.4e-07	63	1873	158	13380
9	GO:0015979	photosynthesis	8.4e-07	0.00044	21	1915	33	13505
10	GO:0009654	oxygen evolving complex	3.7e-05	0.0098	9	1927	7	13531
11	GO:0019898	extrinsic to membrane	4.2e-05	0.01	8	1928	5	13533
12	GO:0008289	lipid binding	3.2e-05	0.0098	16	1920	27	13511
13	GO:0006869	lipid transport	0.00032	0.045	20	1916	51	13487
14	GO:0009507	chloroplast	3.2e-11	6.7e-08	50	1886	101	13437
15	GO:0009579	thylakoid	6.8e-07	0.00044	12	1924	8	13530
16	GO:0006779	porphyrin biosynthetic process	0.00017	0.027	8	1928	7	13531
17	GO:0042578	phosphoric ester hydrolase activity	0.00024	0.037	4	1932	0	13538
FTSW 0.2 IR64 > Moroberekan
	GO	Def	unadjusted p	BH-adjusted p	num. sig. genes in GO	num. sig. genes	num. genes in GO cat.	num. genes total
1	GO:0016021	integral to membrane	8.7e-05	0.012	332	1886	1596	11660
2	GO:0008152	metabolic process	1.1e-06	0.00037	277	1941	1213	12043
3	GO:0016491	oxidoreductase activity	1e-04	0.014	209	2009	941	12315
4	GO:0055114	oxidation reduction	7.8e-06	0.0018	168	2050	688	12568
5	GO:0003824	catalytic activity	2.9e-07	0.00013	302	1916	1321	11935
6	GO:0016614	oxidoreductase activity, acting on CH-OH group of donors	0.00095	0.084	7	2211	6	13250
7	GO:0050662	coenzyme binding	0.00024	0.027	33	2185	91	13165
8	GO:0016020	membrane	3.4e-05	0.0066	307	1911	1439	11817
9	GO:0006629	lipid metabolic process	7.3e-06	0.0018	57	2161	167	13089
10	GO:0016788	hydrolase activity, acting on ester bonds	2.1e-05	0.0045	37	2181	93	13163
11	GO:0009536	plastid	1.2e-08	8.7e-06	64	2154	157	13099
12	GO:0003993	acid phosphatase activity	0.00018	0.022	14	2204	21	13235
13	GO:0009765	photosynthesis, light harvesting	0.00044	0.045	8	2210	7	13249
14	GO:0015979	photosynthesis	3.2e-09	3.4e-06	26	2192	28	13228
15	GO:0015995	chlorophyll biosynthetic process	3e-06	0.00091	12	2206	8	13248
16	GO:0009654	oxygen evolving complex	0.00077	0.074	8	2210	8	13248
17	GO:0019898	extrinsic to membrane	0.00095	0.084	7	2211	6	13250
18	GO:0008289	lipid binding	4.4e-05	0.0077	17	2201	26	13230
19	GO:0009507	chloroplast	3.5e-11	7.5e-08	54	2164	97	13159
20	GO:0009579	thylakoid	3e-07	0.00013	13	2205	7	13249
21	GO:0009523	photosystem II	5.3e-05	0.0084	6	2212	1	13255
22	GO:0006779	porphyrin biosynthetic process	5.5e-05	0.0084	9	2209	6	13250
23	GO:0042578	phosphoric ester hydrolase activity	0.00042	0.045	4	2214	0	13256
24	GO:0051537	2 iron, 2 sulfur cluster binding	0.00024	0.027	12	2206	16	13240
INTERSECT FTSW 1, 0.5, 0.2 IR64 > Moroberkan
	GO	Def	unadjusted p	BH-adjusted p	num. sig. genes in GO	num. sig. genes	num. genes in GO cat.	num. genes total
1	GO:0009536	plastid	2.2e-06	0.0021	29	751	192	14502
2	GO:0015979	photosynthesis	0.00032	0.096	10	770	44	14650
3	GO:0009654	oxygen evolving complex	8.3e-05	0.044	6	774	10	14684
4	GO:0019898	extrinsic to membrane	0.00029	0.096	5	775	8	14686
5	GO:0009507	chloroplast	5.3e-07	0.0011	24	756	127	14567
6	GO:0009579	thylakoid	2.9e-06	0.0021	8	772	12	14682
7	GO:0009523	photosystem II	2e-04	0.084	4	776	3	14691
FTSW 1 Moroberekan > IR64
	GO	Def	unadjusted p	BH-adjusted p	num. sig. genes in GO	num. sig. genes	num. genes in GO cat.	num. genes total
1	GO:0016758	transferase activity	transferring hexosyl groups	5.8e-05	0.025	26	1109	129	14210
2	GO:0003824	catalytic activity	0.00014	0.049	157	978	1466	12873
3	GO:0006915	apoptosis	4.3e-07	0.00092	51	1084	283	14056
4	GO:0006952	defense response	4.2e-06	0.0045	52	1083	318	14021
5	GO:0004568	chitinase activity	4.6e-05	0.024	10	1125	21	14318
6	GO:0006032	chitin catabolic process	3.3e-05	0.024	10	1125	20	14319
FTSW 0.5 Moroberekan > IR64
	GO	Def	unadjusted p	BH-adjusted p	num. sig. genes in GO	num. sig. genes	num. genes in GO cat.	num. genes total
1	GO:0003824	catalytic activity	1e-04	0.073	189	1209	1434	12642
2	GO:0006915	apoptosis	3.9e-07	0.00083	59	1339	275	13801
3	GO:0006952	defense response	2.3e-05	0.024	58	1340	312	13764
FTSW 0.2 Moroberekan > IR64
	GO	Def	unadjusted p	BH-adjusted p	num. sig. genes in GO	num. sig. genes	num. genes in GO cat.	num. genes total
1	GO:0006915	apoptosis	1.4e-07	0.00029	64	1460	270	13680
2	GO:0006952	defense response	2.1e-05	0.022	62	1462	308	13642
INTERSECT FTSW 1, 0.5, 0.2 Moroberkan > IR64
	GO	Def	unadjusted p	BH-adjusted p	num. sig. genes in GO	num. sig. genes	num. genes in GO cat.	num. genes total
1	GO:0006915	apoptosis	1e-09	2.1e-06	40	592	294	14548
2	GO:0006952	defense response	5.8e-08	6.2e-05	39	593	331	14511
